# Supplementary material for: Sustained Release of Co-Amorphous Matrine-Type Alkaloids and Resveratrol with Anti-COVID-19 Potential
Source: Pharmaceutics. 2022 Mar 10;14(3):603. doi: 10.3390/pharmaceutics14030603 (PMC8949968; doi:10.3390/pharmaceutics14030603)
Supplement: Supplementary file 1 [file pharmaceutics-14-00603-s001.zip]

Archive with 1 entries (1 files):
- pharmaceutics-1577902-supplementary.pdf
